# Supplementary material for: Preclinical Evaluation of a Novel High-Affinity Radioligand [99mTc]Tc-BQ0413 Targeting Prostate-Specific Membrane Antigen (PSMA)
Source: Int J Mol Sci. 2023 Dec 12;24(24):17391. doi: 10.3390/ijms242417391 (PMC10743726; doi:10.3390/ijms242417391)
Supplement: Supplementary file 1 [file ijms-24-17391-s001.zip]

Archive with 1 entries (1 files):
- ijms-2711517-supplementary.pdf
